# Supplementary material for: Small Extracellular Vesicle-Associated microRNA in Cancer: Biology and Applications in Translational Research and Precision Oncology
Source: Cancers (Basel). 2026 Jun 11;18(12):1903. doi: 10.3390/cancers18121903 (PMC13297223; doi:10.3390/cancers18121903)
Supplement: Supplementary file 1 [file cancers-18-01903-s001.zip]

Archive with 1 entries (1 files):
- cancers-4292134-supplementary.pdf
